# Supplementary material for: Advanced Anterior Eye Segment Imaging for Ichthyosis
Source: J Clin Med. 2023 Sep 16;12(18):6006. doi: 10.3390/jcm12186006 (PMC10532152; doi:10.3390/jcm12186006)
Supplement: Supplementary file 1 [file jcm-12-06006-s001.zip]

Archive with 1 entries (1 files):
- jcm-2506154-supplementary.pdf
